# Supplementary material for: A multi-step genomic approach prioritized TBKBP1 gene as relevant for multiple sclerosis susceptibility
Source: J Neurol. 2022 May 12;269(8):4510–22. doi: 10.1007/s00415-022-11109-8 (PMC9294010; doi:10.1007/s00415-022-11109-8)
Supplement: Supplementary file 2 — Supplementary file1 Online Resource 1: supplementary methods and figures. Online Resource 2: association results according to the “genome-wide Italian approach.” Online Resource 3: association results according to the “meta-analysis approach.” Online Resource 4: association results of target sequencing.Online Resource 5: independent eQTL and mQTL associations in MS-related tissues (DOCX 27 kb) [file 415_2022_11109_MOESM2_ESM.xlsx]

## Sheet: OR2
						ITAGWAS
	SNP	POS	A1	A2	AF A1	OR	L95	U95	P	locus	replication
	rs2933291	3:11005962	G	T	0.826	1.64123	1.35523	1.98759	3.947e-07	locus 10	*
	rs9852162	3:190629385	T	C	0.425	1.524	1.32762	1.74943	2.145e-09	locus 11	*
	rs13070564	3:190629975	T	G	0.36	1.498	1.30124	1.72452	1.855e-08
	rs6444470	3:190630078	C	T	0.487	1.492	1.30048	1.71173	1.142e-08
	rs9868693	3:190632775	A	C	0.419	1.517	1.32147	1.74147	3.236e-09
	rs9878648	3:190634325	T	C	0.42	1.511	1.31637	1.73441	4.439e-09
	rs9881265	3:190636430	G	T	0.421	1.509	1.3147	1.73202	4.902e-09
	rs61500084	3:190636749	A	T	0.355	1.449	1.25849	1.66834	2.51e-07		*
	rs6778263	3:190637833	A	C	0.417	1.493	1.30047	1.71403	1.272e-08
	rs9833898	3:190638289	C	A	0.416	1.479	1.28761	1.69884	3.108e-08
	rs13151412	4:13796804	T	C	0.693	1.51446	1.29605	1.76968	1.754e-07	locus 12	*
	rs6875879	5:77812753	A	G	0.298	1.472	1.27196	1.70349	2.124e-07	locus 13	*
	rs6594535	5:111094074	T	C	0.654	1.45751	1.26023	1.68568	3.833e-07	locus 3	*
	rs651971	6:8170636	C	A	0.468	2.333	2.01953	2.69513	1.21e-30	locus 32	^
	rs2278819	7:32961524	G	T	0.86	1.82216	1.46901	2.2602	4.79e-08	locus 14	*
	rs2353064	7:72752461	A	C	0.74	3.80228	3.1563	4.58047	6.798e-45	locus 4	§
	rs6993986	8:89501929	C	T	0.691	1.6239	1.39057	1.8964	9.014e-10	locus 15	*
	rs548827	10:3348048	T	C	0.025	3.12	2.03907	4.77395	1.578e-07	locus 16	*
	rs528650	10:3348064	A	G	0.025	3.12	2.03907	4.77395	1.578e-07		*
	rs1914544	10:15378398	C	G	0.344	1.606	1.38898	1.85693	1.596e-10	locus 17	*
	rs11492289	10:66772044	G	A	0.698	1.83655	1.57224	2.14529	1.751e-14	locus 18	*
	rs11229374	11:55156434	T	C	0.14	1.67	1.37831	2.02342	1.641e-07	locus 19	*
	rs6591385	11:56453599	T	C	0.084	2.058	1.57081	2.6963	1.637e-07	locus 20	*
	rs2510066	11:64052447	C	T	0.671	1.53257	1.32101	1.77801	1.769e-08	locus 5	*
	rs887314	11:64053157	T	G	0.689	1.51722	1.30375	1.76565	7.11e-08
	rs627425	11:64087642	C	T	0.67	1.52999	1.31892	1.77483	1.967e-08
	rs646153	11:64089588	C	T	0.67	1.52905	1.31819	1.77364	2.035e-08
	rs694739	11:64097233	A	G	0.662	1.50128	1.29654	1.73834	5.578e-08
	rs574087	11:64102948	A	G	0.67	1.52393	1.31427	1.76703	2.42e-08
	rs61886886	11:64104488	C	T	0.67	1.52393	1.31427	1.76703	2.42e-08
	rs499425	11:64105929	G	A	0.67	1.52393	1.31427	1.76703	2.42e-08
	rs1783521	11:64106291	T	C	0.67	1.52393	1.31427	1.76703	2.42e-08
	rs11231757	11:64106317	C	T	0.671	1.53022	1.31961	1.77444	1.791e-08
	rs479777	11:64107477	T	C	0.693	1.53398	1.3202	1.78237	2.3e-08
	rs663743	11:64107735	G	A	0.693	1.53941	1.32464	1.789	1.831e-08		*
	rs647152	11:64109118	T	G	0.678	1.46972	1.26612	1.70607	4.164e-07
	rs11601860	11:64110422	A	T	0.685	1.52742	1.31315	1.77665	3.961e-08
	rs574835	11:64110668	G	A	0.685	1.52068	1.30748	1.76864	5.364e-08
	rs479552	11:64110683	G	C	0.679	1.47406	1.26946	1.71163	3.588e-07
	rs1199046	11:64118126	C	T	0.679	1.48258	1.27656	1.72185	2.488e-07
	rs566128	11:64118267	G	A	0.679	1.47297	1.26849	1.71042	3.796e-07
	rs2508634	11:87569689	T	C	0.903	1.92123	1.49184	2.47421	4.205e-07	locus 21	*
	rs7316186	12:106502283	A	G	0.609	1.74703	1.51109	2.01981	4.805e-14	locus 22	*
	rs12872924	13:25076420	T	C	0.66	1.54727	1.33109	1.79856	1.31e-08	locus 23	*
	rs12873058	13:25076512	T	C	0.661	1.54464	1.32895	1.79533	1.46e-08		*
	rs138458584	16:22131126	G	A	0.924	2.23214	1.64998	3.0197	1.91e-07	locus 24	§
	rs76053860	16:22141044	G	A	0.943	3.14169	2.15638	4.57722	2.49e-09		*
	rs9927904	16:89462847	G	A	0.311	1.46	1.25992	1.69185	4.84e-07	locus 25	*
	16:89463366	16:89463366	R	D	0.316	1.469	1.2672	1.70294	3.38e-07		*
	17:22070143	17:22070143	I	R	0.227	1.672	1.42477	1.96214	3.05e-10	locus 26
	rs35493137	17:22070929	T	A	0.149	1.813	1.50788	2.17987	2.48e-10		*
	rs7224600	17:22071398	A	G	0.152	1.825	1.51916	2.19241	1.29e-10		§
	rs12453667	17:22071981	G	A	0.232	1.676	1.42941	1.96513	2.02e-10		*
	rs12449520	17:22072160	G	A	0.187	1.729	1.45885	2.04917	2.67e-10
	rs11081123	18:4570617	C	T	0.17	1.626	1.36316	1.93952	6.52e-08	locus 27
	rs13381935	18:4573739	A	G	0.167	1.724	1.44686	2.05422	1.12e-09
	rs13381866	18:4575980	C	T	0.167	1.742	1.46222	2.07532	5.18e-10
	rs79796787	18:4579792	C	T	0.169	1.748	1.46732	2.08237	4.01e-10
	rs79328521	18:4580413	G	A	0.169	1.75	1.46945	2.08411	3.44e-10
	rs77426972	18:4581426	G	A	0.169	1.768	1.4847	2.10536	1.6e-10
	rs11872163	18:4582624	G	A	0.17	1.77	1.48673	2.10724	1.39e-10
	rs1595367	18:4583389	T	C	0.171	1.773	1.48923	2.11084	1.23e-10		*
	rs76320327	18:4585177	T	C	0.174	1.773	1.48923	2.11084	1.23e-10
	rs3910500	18:4587780	A	C	0.177	1.938	1.62505	2.31121	1.79e-13		^
	rs12972735	19:34053871	T	C	0.422	1.453	1.27199	1.65977	3.71e-08	locus 28	*
	rs11084505	19:58031303	A	C	0.613	1.61996	1.4061	1.86635	2.42e-11	locus 29	§
	rs2426300	20:50020202	C	A	0.829	1.71733	1.42137	2.07491	2.1e-08	locus 30	§
	rs2281567	20:61892546	A	G	0.242	1.618	1.38319	1.89267	1.8e-09	locus 31
	rs3589	20:61892896	T	C	0.79	1.59591	1.33833	1.90307	1.94e-07		*
	rs6089869	20:61894163	T	C	0.252	1.56	1.33525	1.82257	2.11e-08
	rs6011709	20:61897772	T	C	0.252	1.637	1.40199	1.9114	4.56e-10		*
	Association results according to the “genome-wide Italian approach”. The top signals of association identified in the ITAGWAS cohort are reported. SNPs are grouped in loci using a window of +/- 100Kb from the best signal and an r2 <0.4 with the best signal (indicated in the column “locus”). POS: position of the SNP according to hg19 (chr:position); A1: reference allele; A2: alternative allele; AF…
