# Supplementary material for: A multi-step genomic approach prioritized TBKBP1 gene as relevant for multiple sclerosis susceptibility
Source: J Neurol. 2022 May 12;269(8):4510–22. doi: 10.1007/s00415-022-11109-8 (PMC9294010; doi:10.1007/s00415-022-11109-8)
Supplement: Supplementary file 3 — Supplementary file1 Online Resource 1: supplementary methods and figures. Online Resource 2: association results according to the “genome-wide Italian approach.” Online Resource 3: association results according to the “meta-analysis approach.” Online Resource 4: association results of target sequencing.Online Resource 5: independent eQTL and mQTL associations in MS-related tissues (DOCX 34 kb) [file 415_2022_11109_MOESM3_ESM.xlsx]

## Sheet: OE3
	A
					ITAGWAS				NonIT-Eur					Meta-analysis between ITAGWAS and NonIT-Eur
	SNP	POS	A1	A2	OR	L95	U95	P	OR	L95	U95	P	I2	OR	L95	U95	P	I2	locus	replication
	rs338603	3:28068394	C	T	1.25	1.11438	1.40213	0.00014	1.2	1.10331	1.30516	2.1e-05	0	1.2	1.12416	1.28095	4.4e-08	60.9	locus 1	*
	rs669607	3:28071444	C	A	1.30856	1.13929	1.50297	0.0001417	1.1528	1.0791	1.23153	2.457e-05	0	1.1802	1.11187	1.25272	5.171e-08	61.81
	rs438613	3:28072086	C	T	1.25	1.11438	1.40213	0.00014	1.2	1.10287	1.30569	2.3e-05	0	1.2	1.12401	1.28113	4.7e-08	61.5		*
	rs432888	3:28072443	C	A	1.30293	1.13448	1.4964	0.0001795	1.1529	1.07933	1.23149	2.348e-05	0	1.1793	1.11114	1.25164	5.654e-08	59.11
	rs427289	3:28073021	T	C	1.25	1.11438	1.40213	0.00014	1.2	1.10266	1.30594	2.4e-05	0	1.2	1.12386	1.2813	5e-08	61.8
	rs413544	3:28074084	G	A	1.30856	1.13929	1.50297	0.0001417	1.1524	1.07886	1.23095	2.484e-05	0	1.1798	1.11159	1.25219	5.271e-08	62.05
	rs398390	3:28074673	C	T	1.30293	1.13448	1.4964	0.0001795	1.1522	1.07872	1.23069	2.514e-05	0	1.1787	1.1106	1.25097	6.125e-08	59.53
	rs819991	3:28075170	T	G	1.30293	1.13448	1.4964	0.0001795	1.1517	1.07824	1.23016	2.665e-05	0	1.1783	1.11022	1.25056	6.544e-08	59.81
	rs427221	3:28075985	C	T	1.30293	1.13448	1.4964	0.0001795	1.151	1.07763	1.22936	2.854e-05	0	1.1777	1.10968	1.24989	7.091e-08	60.21
	rs388368	3:28076257	C	T	1.30293	1.13448	1.4964	0.0001795	1.1494	1.07611	1.22768	3.441e-05	0	1.1763	1.10837	1.24839	8.771e-08	61.08
	rs1813375	3:28078571	T	G	1.30719	1.13833	1.5011	0.0001471	1.1472	1.07375	1.22568	4.747e-05	0	1.1754	1.1073	1.24769	1.113e-07	64.09
	rs173082	3:28078932	C	T	1.30344	1.13517	1.49666	0.0001715	1.1473	1.07369	1.22595	4.871e-05	0	1.175	1.10681	1.24739	1.244e-07	62.41
	rs338611	3:28078979	G	A	1.30344	1.13517	1.49666	0.0001715	1.1479	1.07419	1.22667	4.635e-05	0	1.1755	1.10724	1.24796	1.171e-07	62.08
	rs170934	3:28079085	T	C	1.30344	1.13517	1.49666	0.0001715	1.1478	1.07412	1.22653	4.653e-05	0	1.1754	1.10717	1.24783	1.178e-07	62.14
	rs4551125	5:40438684	A	G	1.25	1.09728	1.42398	0.00079	1.25	1.14012	1.37047	2e-06	15.07	1.25	1.15834	1.34891	9.3e-09	0	locus 2	^
	rs529279	5:111098877	C	T	1.35814	1.1845	1.55724	1.155e-05	1.11719	1.05141	1.18709	0.0003447	0	1.15367	1.09141	1.21948	4.417e-07	84.71	locus 3	*
	rs651971	6:8170636	C	A	2.333	2.01953	2.69513	1.21e-30	1.06508	0.991019	1.14467	0.08641	0	1.24564	1.16784	1.32862	2.463e-11	98.9	locus 32	^
	rs2353064	7:72752461	A	C	3.33333	2.81827	3.94253	6.8e-45	1.1	0.984898	1.22855	0.091	0	1.4	1.28337	1.52722	3.4e-14	99.3	locus 4	§
	rs887314	11:64053157	T	G	1.51722	1.30375	1.76565	7.11e-08	1.005	0.611536	1.65162	0.9843	35.73	1.4649	1.26712	1.69356	2.481e-07	58.61	locus 5	^
	rs55857387	16:300388	T	C	1.32908	1.12871	1.56502	0.0006445	1.1941	1.09964	1.29668	2.456e-05	0.1	1.2203	1.13373	1.31348	1.139e-07	23.95	locus 33	*
	rs56038902	16:300399	T	C	1.30327	1.10571	1.53613	0.001588	1.1946	1.09958	1.29784	2.615e-05	0.6	1.2159	1.12915	1.30931	2.261e-07	0		*
	rs603600	16:1052399	A	G	1.425	1.18687	1.7109	0.0001468	1.23077	1.09894	1.37841	0.0003278	12.12	1.28189	1.16419	1.41149	4.332e-07	43.92	locus 6
	rs151464	16:1059706	A	G	1.502	1.23967	1.81984	3.27e-05	1.24828	1.10405	1.41135	0.0003998	32.43	1.31718	1.18774	1.46072	1.789e-07	60.51
	rs415457	16:1061058	C	G	1.6	1.30914	1.95548	4.4e-06	1.25	1.10579	1.41302	0.00036	38.74	1.42857	1.25754	1.62286	4.2e-08	73.1
	rs440798	16:1061752	T	C	1.417	1.18096	1.70022	0.0001775	1.27033	1.12174	1.4386	0.0001632	38.43	1.31527	1.18683	1.45761	1.721e-07	0
	rs426840	16:1061970	G	A	1.541	1.2787	1.8571	5.56e-06	1.23092	1.08928	1.39097	0.0008646	23.26	1.31683	1.18881	1.45863	1.33e-07	74.33
	rs2729589	16:1063133	T	C	1.46	1.21682	1.75178	4.68e-05	1.27649	1.12468	1.44878	0.0001575	46.07	1.33351	1.20179	1.47967	5.823e-08	28.91		*
	rs2729590	16:1067289	T	G	1.6	1.32191	1.93659	1.4e-06	1.25	1.10262	1.41708	0.00049	53.7	1.42857	1.2615	1.61777	1.9e-08	74.3		*
	rs2744155	16:1067292	G	A	1.6	1.32191	1.93659	1.4e-06	1.25	1.10399	1.41533	0.00043	53.43	1.42857	1.26176	1.61743	1.8e-08	75		§
	rs2573150	16:1068267	C	T	1.6	1.32191	1.93659	1.4e-06	1.25	1.10375	1.41563	0.00044	53.38	1.42857	1.2615	1.61777	1.9e-08	75.2
	rs11859698	16:11126735	C	T	1.22175	1.06449	1.40224	0.004387	1.14903	1.07987	1.22262	1.153e-05	0	1.16104	1.09713	1.22867	2.354e-07	0	locus 7	§
	rs741175	16:11159685	T	C	1.22324	1.06668	1.40279	0.00393	1.15128	1.08131	1.22578	1.065e-05	2.57	1.16347	1.09898	1.23174	1.951e-07	0		*
	rs741174	16:11159838	C	T	1.22354	1.06692	1.40316	0.003891	1.15115	1.08122	1.2256	1.072e-05	2.48	1.16333	1.0989	1.23155	1.953e-07	0		*
	rs741173	16:11159919	C	A	1.22011	1.06404	1.39907	0.004388	1.15101	1.08116	1.22538	1.068e-05	2.2	1.16266	1.09832	1.23076	2.117e-07	0
	rs8070463	17:45768836	T	C	1.2	1.07225	1.34297	0.0015	1.2	1.12058	1.28505	1.8e-07	0	1.2	1.13136	1.2728	1.3e-09	0	locus 8	*
	rs67919208	17:45771873	T	C	1.3	1.11049	1.52185	0.0011	1.2	1.11979	1.28596	2.4e-07	0	1.2	1.13123	1.27295	1.4e-09	0
	rs4267364	17:45781264	A	G	1.236	1.07397	1.42247	0.003122	1.15768	1.0851	1.2351	9.312e-06	7.36	1.17096	1.10411	1.24186	1.422e-07	0		*
	rs4439799	17:45781599	C	T	1.25	1.08504	1.44004	0.002	1.2	1.11684	1.28935	6.5e-07	0	1.2	1.12843	1.27611	6.2e-09	0
	rs4561509	17:45781799	G	A	1.25	1.08164	1.44456	0.0025	1.2	1.11689	1.2893	6.4e-07	0	1.2	1.12816	1.27642	7.1e-09	0
	rs6032660	20:44730245	G	A	1.247	1.079	1.44116	0.002791	1.1586	1.08416	1.23815	1.393e-05	20.78	1.1735	1.10475	1.24653	2.06e-07	0	locus 9
	rs2024568	20:44732089	T	C	1.247	1.079	1.44116	0.002791	1.1579	1.08359	1.2373	1.475e-05	19.74	1.1729	1.10424	1.24583	2.195e-07	0
	rs6032662	20:44734310	C	T	1.247	1.079	1.44116	0.002791	1.1557	1.08217	1.23423	1.601e-05	23.74	1.1708	1.10276	1.24303	2.437e-07	0
	rs6032663	20:44735263	T	G	1.229	1.06467	1.41869	0.004867	1.1542	1.08112	1.23222	1.731e-05	26.2	1.1667	1.09926	1.23828	3.874e-07	0
	rs6065926	20:44735854	A	G	1.254	1.0851	1.44918	0.002165	1.1554	1.08212	1.23364	1.553e-05	26.17	1.1716	1.10369	1.24369	2.01e-07	1.81		*
	rs6032664	20:44739419	A	T	1.244	1.07615	1.43802	0.003152	1.1551	1.08201	1.23313	1.537e-05	26.29	1.1697	1.10204	1.24151	2.518e-07	0
	rs6074022	20:44740196	C	T	1.244	1.07615	1.43802	0.003152	1.1541	1.08168	1.23137	1.46e-05	30.69	1.1686	1.10149	1.2398	2.421e-07	0
	rs1569723	20:44742064	C	A	1.239	1.07182	1.43226	0.003757	1.1533	1.08088	1.23057	1.629e-05	30.45	1.1672	1.10011	1.23838	3.075e-07	0
	rs1883832	20:44746982	T	C	1.232	1.06567	1.42429	0.00481	1.1543	1.08221	1.23119	1.293e-05	32.92	1.1668	1.10005	1.2376	2.852e-07	0		*
	rs4810485	20:44747947	T	G	1.232	1.06567	1.42429	0.00481	1.1513	1.07945	1.22793	1.824e-05	33.21	1.1643	1.09772	1.23492	4.118e-07	0
	B
					Meta-analysis between ITAGWAS and ITAiChip (meta-IT)			NonIT-EUR			Meta-analysis between meta-IT and NonIT-EUR
	SNP	POS	A1	A2	OR	P	I2	OR	P	I2	OR	P	I2	locus	replication
	rs669607	3:28071444	C	A	1.22534	4.14e-05	41.24	1.1528	2.457e-05	0	1.1753	6.884e-09	3.51	locus 1	*
	rs438613	3:28072086	C	T	1.22324	4.875e-05	44.23	1.1534	2.259e-05	0	1.175	7.155e-09	0
	rs427221	3:28075985	C	T	1.22205	5.128e-05	38.23	1.151	2.854e-05	0	1.1729	9.647e-09	0.17		§
	rs1813375	3:28078571	T	G	1.22234	5.141e-05	44	1.1472	4.747e-05	0	1.1705	1.689e-08	10.61
	rs170934	3:28079085	T	C	1.22115	5.529e-05	40.72	1.1478	4.653e-05	0	1.1706	1.73e-08	6.16
	rs11256593	10:6117322	T	C	1.14916	0.004374	0	1.1571	2.036e-07	56.3	1.1551	3.123e-09	0	locus 35	*
	rs3760370	17:45695832	T	C	1.17028	0.001374	0	1.1682	5.176e-07	0	1.1688	2.635e-09	0	locus 8
	rs4793978	17:45698175	A	G	1.17316	0.001169	0	1.1681	5.221e-07	0	1.1695	2.286e-09	0
	rs11079784	17:45702280	C	T	1.17316	0.001169	0	1.1694	4.352e-07	0	1.1705	1.906e-09	0		*
	rs4289035	17:45707211	C	T	1.1711	0.001311	0	1.1668	6.291e-07	0	1.168	3.062e-09	0
	rs11870935	17:45732605	A	G	1.16387	0.002088	0	1.1546	3.602e-06	0	1.1572	2.692e-08	0		*
	rs4239162	17:45755810	G	A	1.17371	0.001114	0	1.165	8.153e-07	0	1.1675	3.413e-09	0
	rs1870071	19:16505106	C	T	1.1998	0.001376	65.74	1.143	5.956e-05	0	1.1572	3.761e-07	0	locus 34	*
	rs11878602	19:16555153	C	A	1.1952	0.001646	61.89	1.1442	5.887e-05	0	1.1572	4.184e-07	0		*
	rs6032662	20:44734310	C	T	1.1808	0.001356	6.65	1.1557	1.601e-05	23.74	1.163	8.205e-08	0	locus 9
	rs6065926	20:44735854	A	G	1.1869	0.0009689	8.47	1.1554	1.553e-05	26.17	1.1645	5.987e-08	0		*
	rs6032664	20:44739419	A	T	1.1812	0.001335	0	1.1551	1.537e-05	26.29	1.1627	7.807e-08	0
	rs6074022	20:44740196	C	T	1.1812	0.001335	0	1.1541	1.46e-05	30.69	1.1619	7.464e-08	0
	rs1883832	20:44746982	T	C	1.1706	0.002378	0	1.1543	1.293e-05	32.92	1.159	1.094e-07	0		*
	rs4810485	20:44747947	T	G	1.1685	0.002672	1.05	1.1513	1.824e-05	33.21	1.1562	1.719e-07	0
	rs4239702	20:44749251	T	C	1.1697	0.002182	0	1.1307	4.903e-05	63.51	1.1407	4.312e-07	0
	Association results in the discovery cohorts meta-analysed with NonIT-EUR according to the “meta-analysis approach”. A) Associated signals (P<5x10-7) after meta-analysis between ITAGWAS and NonIT-EUR cohorts are reported; for each SNP, the association data in the ITAGWAS cohort, association data in the NonIT-EUR cohort and association data after meta-analysis of the two cohorts are indicated. B) …
