# Supplementary material for: A multi-step genomic approach prioritized TBKBP1 gene as relevant for multiple sclerosis susceptibility
Source: J Neurol. 2022 May 12;269(8):4510–22. doi: 10.1007/s00415-022-11109-8 (PMC9294010; doi:10.1007/s00415-022-11109-8)
Supplement: Supplementary file 4 — Supplementary file1 Online Resource 1: supplementary methods and figures. Online Resource 2: association results according to the “genome-wide Italian approach.” Online Resource 3: association results according to the “meta-analysis approach.” Online Resource 4: association results of target sequencing.Online Resource 5: independent eQTL and mQTL associations in MS-related tissues (DOCX 44 kb) [file 415_2022_11109_MOESM4_ESM.xlsx]

## Sheet: OR4
	LOCUS 1 (chr 3)
	SNP	POS	REF	ALT	AF	AF cases	AF controls	P	OR
	rs669607	3:28071444	A	C	0.561116	0.628443	0.464086	5.02259e-13	1.95316
	rs427221	3:28075985	T	C	0.56127	0.628288	0.464686	5.02259e-13	1.94715
	rs338611	3:28078979	A	G	0.564876	0.631465	0.468911	6.8985e-13	1.94065
	rs432888	3:28072443	A	C	0.56409	0.629082	0.470425	2.58893e-12	1.90927
	rs438613	3:28072086	T	C	0.55562	0.620727	0.461789	2.86183e-12	1.90747
	rs170934	3:28079085	C	T	0.564584	0.628698	0.472185	4.98714e-12	1.89271
	rs1813375	3:28078571	G	T	0.565677	0.629006	0.474407	9.23842e-12	1.87839
	rs173082	3:28078932	T	C	0.564954	0.626583	0.476135	3.42222e-11	1.84618
	rs388368	3:28076257	T	C	0.555961	0.616074	0.469328	9.38058e-11	1.81441
	rs376072	3:28076283	T	A	0.744458	0.784446	0.686827	8.71776e-07	1.65937
	rs426341	3:28076047	T	A	0.741511	0.7788	0.687771	5.77694e-06	1.59834
	rs2968491	3:28079154	A	T	0.364502	0.401046	0.311834	3.82703e-05	1.47764
	LOCUS 8 (chr 17)
	SNP	POS	REF	ALT	AF	AF cases	AF controls	P	OR
	rs4239162	17:45755810	G	A	0.481426	0.39425	0.607061	1.03784e-20	0.42128
	rs4399567	17:45749172	C	G	0.516052	0.60294	0.39083	1.06662e-20	2.36684
	rs8082284	17:45647067	T	C	0.538925	0.625471	0.414196	1.23065e-20	2.36194
	rs11079779	17:45640770	C	T	0.532992	0.614434	0.415621	2.07678e-18	2.24065
	rs12103836	17:45577469	G	A	0.412227	0.331902	0.527989	2.45151e-18	0.444116
	rs4794007	17:45590722	G	A	0.565935	0.646566	0.449731	4.21966e-18	2.23834
	rs12943464	17:45690351	A	T	0.543401	0.623772	0.427571	6.16548e-18	2.21967
	rs7221548	17:45582952	T	C	0.552042	0.63133	0.437773	1.82566e-17	2.19928
	rs11079784	17:45702280	T	C	0.553088	0.631264	0.440422	4.02776e-17	2.17514
	rs4060785	17:45576936	C	G	0.446132	0.368286	0.558321	4.09922e-17	0.461198
	rs8072644	17:45653364	A	T	0.546762	0.624563	0.434637	9.54102e-17	2.16392
	rs4793908	17:45678408	G	A	0.55056	0.627283	0.439987	1.36983e-16	2.14212
	rs4794058	17:45597098	C	T	0.544412	0.621502	0.433312	1.46207e-16	2.14745
	rs3760370	17:45695832	C	T	0.549948	0.625484	0.441088	4.30404e-16	2.11623
	rs2317826	17:45730899	C	T	0.412863	0.338089	0.520624	4.78911e-16	0.470309
	rs4239163	17:45755954	C	T	0.467432	0.391779	0.576461	5.55815e-16	0.473263
	rs8074149	17:45583375	A	C	0.540559	0.615594	0.432421	7.43414e-16	2.10196
	rs62074015	17:45668760	A	T	0.552555	0.627681	0.444286	8.82673e-16	2.10869
	rs6423416	17:45665177	A	T	0.5489	0.623498	0.441392	9.76678e-16	2.09581
	rs376343735	17:45649062	C	T	0.242395	0.177298	0.336211	1.01786e-15	0.425481
	rs4289035	17:45707211	C	T	0.434018	0.359723	0.54109	1.03422e-15	0.476493
	rs4794001	17:45720849	T	C	0.432143	0.357745	0.539363	1.0535e-15	0.475711
	rs7207542	17:45697549	C	G	0.60795	0.680975	0.502709	1.20802e-15	2.11154
	rs9905922	17:45740805	A	G	0.4225	0.348661	0.528914	1.21579e-15	0.476772
	rs4793978	17:45698175	G	A	0.55322	0.627768	0.445785	1.2918e-15	2.09671
	rs8078880	17:45676526	G	C	0.540555	0.614606	0.433834	1.57298e-15	2.08119
	rs11871606	17:45732774	C	A	0.556163	0.630379	0.449204	1.81251e-15	2.09118
	rs7222225	17:45693497	A	G	0.446756	0.520166	0.340959	1.8645e-15	2.09538
	rs9901869	17:45575206	G	A	0.467986	0.394226	0.574287	2.40523e-15	0.482417
	rs2644349	17:45641743	G	A	0.477343	0.551278	0.370788	2.58346e-15	2.0848
	rs9635763	17:45649694	C	A	0.496316	0.56988	0.390299	2.71642e-15	2.06973
	rs11656855	17:45714655	C	T	0.570922	0.644333	0.465124	2.88016e-15	2.0833
	rs11651766	17:45574931	G	T	0.483316	0.410046	0.588911	3.72891e-15	0.485178
	rs8070759	17:45638760	C	T	0.536801	0.609853	0.43152	4.75222e-15	2.05926
	rs8075411	17:45676760	C	T	0.561718	0.634131	0.457358	5.06754e-15	2.05641
	rs62073966	17:45600013	T	A	0.569639	0.641346	0.466296	9.13387e-15	2.04671
	rs8077485	17:45608326	A	C	0.457972	0.529656	0.354662	9.36708e-15	2.04905
	rs9903898	17:45575354	C	T	0.414236	0.342702	0.517329	9.51853e-15	0.486451
	rs11650372	17:45721795	G	A	0.431163	0.360041	0.533663	1.88826e-14	0.491625
	rs8081717	17:45653921	T	A	0.601085	0.671402	0.499745	1.93836e-14	2.04532
	rs79443387	17:45626961	C	T	0.560527	0.631616	0.458075	2.15463e-14	2.0284
	rs35919601	17:45657843	C	T	0.561643	0.631779	0.460565	4.42859e-14	2.00958
	rs8065669	17:45724996	G	A	0.409664	0.340128	0.509876	5.19862e-14	0.495478
	rs12103481	17:45574410	G	C	0.310508	0.245747	0.403841	8.45434e-14	0.480977
	rs371263972	17:45649064	A	G	0.251175	0.190165	0.3391	9.63445e-14	0.457658
	rs7209422	17:45626395	G	A	0.493666	0.563315	0.393289	9.79828e-14	1.99
	rs3874910	17:45607563	C	T	0.374274	0.441371	0.277577	1.23021e-13	2.05631
	rs35159316	17:45590257	C	T	0.481303	0.550329	0.381825	1.85444e-13	1.98141
	rs8077106	17:45653291	T	G	0.578065	0.645556	0.480799	2.76274e-13	1.96679
	rs181512384	17:45752755	G	T	0.227428	0.16982	0.310451	3.6685e-13	0.454348
	rs11870935	17:45732605	G	A	0.57551	0.642776	0.478567	4.11197e-13	1.96053
	rs3809868	17:45750596	G	A	0.58323	0.649927	0.487108	4.98053e-13	1.95481
	rs78551919	17:45626002	A	C	0.542058	0.609092	0.445451	6.22362e-13	1.93976
	rs6505048	17:45674998	G	A	0.451836	0.517723	0.356881	1.1487e-12	1.9345
	rs12452315	17:45479446	A	C	0.407036	0.34149	0.5015	1.1937e-12	0.515477
	rs11870057	17:45588703	G	A	0.461724	0.527443	0.367012	1.29527e-12	1.92503
	rs6503796	17:45765249	T	C	0.51587	0.449538	0.611465	1.41885e-12	0.518917
	rs11656856	17:45714671	C	T	0.46675	0.532268	0.372328	1.88425e-12	1.9184
	rs3760371	17:45695914	T	C	0.438246	0.5034	0.344349	1.91448e-12	1.9301
	rs4561509	17:45781799	G	A	0.449754	0.384377	0.543973	2.18534e-12	0.523427
	rs7214799	17:45702099	C	T	0.452895	0.518068	0.358969	2.30405e-12	1.91966
	rs9897063	17:45574361	A	G	0.356363	0.293559	0.446873	2.35974e-12	0.514352
	rs4794048	17:45763073	A	C	0.403407	0.339256	0.49586	2.89889e-12	0.522018
	rs11650210	17:45579398	G	T	0.431898	0.49624	0.339169	3.39583e-12	1.9193
	rs9897288	17:45758421	T	G	0.476773	0.412344	0.569626	5.15745e-12	0.530143
	rs7206971	17:45425115	G	A	0.422684	0.358676	0.514929	5.68168e-12	0.526845
	rs4439799	17:45781599	C	T	0.448275	0.384116	0.540739	5.93981e-12	0.529705
	rs62074016	17:45669021	A	G	0.435752	0.498805	0.344881	6.91431e-12	1.8905
	rs11079783	17:45686016	G	A	0.438162	0.501672	0.346632	7.10681e-12	1.89755
	rs4794283	17:45580138	C	T	0.482087	0.545866	0.39017	7.25078e-12	1.8787
	rs4968319	17:45464967	A	G	0.528446	0.464847	0.620104	9.58647e-12	0.532149
	rs7210738	17:45757598	G	A	0.583326	0.645897	0.493151	9.94203e-12	1.8747
	17:45722760	17:45722760	A	T	0.015835	0.000766504	0.0375514	1.34198e-11	0.0196607
	rs372812705	17:45524041	G	T	0.40445	0.342788	0.493315	1.57075e-11	0.535713
	rs77142415	17:45752738	G	T	0.34823	0.287987	0.435052	1.91942e-11	0.525233
	rs12600603	17:45390951	G	C	0.385318	0.324361	0.473168	2.01988e-11	0.534529
	rs11079776	17:45546893	C	T	0.597146	0.535995	0.685277	2.07287e-11	0.530519
	rs12942340	17:45332890	G	C	0.446879	0.508995	0.357358	2.08663e-11	1.8642
	rs8079821	17:45611704	T	C	0.601953	0.66352	0.513225	2.54627e-11	1.87031
	rs4114873	17:45495270	G	A	0.58082	0.519505	0.669184	2.70779e-11	0.534493
	rs9902574	17:45550662	C	T	0.510835	0.448915	0.600072	2.72097e-11	0.542907
	rs8072100	17:45674687	A	T	0.576903	0.638655	0.487908	2.8414e-11	1.85504
	rs4794392	17:45628693	A	T	0.392525	0.452009	0.306799	4.42982e-11	1.86371
	rs1912487	17:45503257	C	T	0.482403	0.421017	0.570872	4.79962e-11	0.546617
	rs11869730	17:45614763	T	A	0.581235	0.642	0.493661	5.08871e-11	1.83935
	rs4794053	17:45769551	G	A	0.578719	0.518883	0.664954	7.07091e-11	0.543416
	rs1962307	17:45707871	T	C	0.548727	0.487859	0.636448	7.34026e-11	0.544137
	rs8065437	17:45721653	C	T	0.413671	0.353707	0.500091	8.6817e-11	0.547087
	rs6503804	17:45772447	G	A	0.598708	0.539344	0.684261	9.56202e-11	0.540249
	rs2610367	17:45569815	A	G	0.454593	0.394934	0.540572	1.40722e-10	0.554734
	rs6504872	17:45438952	C	T	0.397248	0.338341	0.482142	1.65182e-10	0.549232
	rs3871595	17:45511388	C	T	0.545305	0.486088	0.630649	1.87538e-10	0.553958
	rs9892497	17:45545919	G	A	0.524381	0.464999	0.609961	2.11556e-10	0.555782
	rs3883319	17:45540743	C	T	0.515963	0.456799	0.601228	2.18012e-10	0.557765
	rs9908049	17:45502096	G	C	0.581457	0.52338	0.665155	2.32321e-10	0.552798
	rs11870585	17:45618812	G	A	0.460956	0.519956	0.375925	2.69621e-10	1.79813
	rs1138193	17:45651056	C	T	0.468615	0.527612	0.38359	2.7823e-10	1.79481
	rs9674670	17:45386157	G	A	0.411312	0.353085	0.495228	2.81585e-10	0.556317
	rs3851807	17:45351519	C	G	0.471423	0.530038	0.386948	3.81193e-10	1.78686
	rs2175290	17:45479917	C	A	0.500329	0.441777	0.584713	4.13322e-10	0.562083
	rs3809863	17:45385012	C	T	0.401012	0.343177	0.484362	4.34192e-10	0.556219
	rs34200664	17:45744652	C	T	0.456375	0.514125	0.373148	4.61669e-10	1.77757
	rs4794047	17:45763005	A	T	0.49935	0.441248	0.583085	5.39303e-10	0.564652
	rs28458768	17:45552140	A	G	0.51059	0.452883	0.593756	5.54515e-10	0.566351
	rs7221224	17:45419061	T	G	0.410075	0.466591	0.328626	6.75538e-10	1.78706
	rs72829689	17:45593661	T	C	0.466282	0.523246	0.384186	8.88286e-10	1.75922
	rs8075566	17:45771037	G	A	0.585774	0.529765	0.666492	9.77975e-10	0.563739
	rs2292346	17:45455473	G	A	0.597936	0.542139	0.67835	1.06437e-09	0.561443
	rs12449647	17:45548958	C	A	0.534669	0.477803	0.616622	1.17283e-09	0.568883
	rs9908016	17:45551361	G	A	0.463974	0.407871	0.544829	1.6012e-09	0.575469
	rs12453233	17:45454570	C	T	0.528045	0.471775	0.60914	1.6373e-09	0.573086
	rs58512566	17:45523858	C	T	0.482667	0.426161	0.564103	1.67027e-09	0.573865
	rs1912484	17:45443664	C	G	0.599159	0.544361	0.678133	1.96189e-09	0.567057
	rs62073965	17:45599591	T	C	0.505581	0.561707	0.424695	2.25024e-09	1.73607
	rs11079774	17:45479706	C	G	0.480726	0.425195	0.560757	2.26845e-09	0.579425
	rs8075058	17:45482857	A	G	0.583876	0.528626	0.6635	2.35516e-09	0.568757
	rs3736438	17:45486651	T	G	0.597815	0.543636	0.675895	2.56507e-09	0.571219
	rs4968318	17:45451894	G	A	0.596666	0.542218	0.675135	2.64584e-09	0.569936
	rs9903100	17:45539621	T	C	0.590506	0.535591	0.669649	2.84513e-09	0.568934
	rs7212751	17:45355499	A	G	0.485101	0.540448	0.405335	2.99018e-09	1.72535
	rs3826536	17:45501967	T	A	0.591255	0.537137	0.669249	3.80549e-09	0.573517
	rs7214993	17:45386797	G	C	0.526661	0.471711	0.605854	4.95021e-09	0.580889
	rs62076512	17:45524037	T	G	0.411142	0.357	0.48917	5.11975e-09	0.579795
	rs2015729	17:45354493	G	A	0.480533	0.535018	0.402011	5.1911e-09	1.71154
	rs67688344	17:45546841	G	A	0.502474	0.448257	0.58061	6.81976e-09	0.586847
	rs9807106	17:45457102	G	T	0.582083	0.528622	0.659129	7.30316e-09	0.579957
	rs7221345	17:45405144	G	A	0.587662	0.534876	0.663734	8.99566e-09	0.582604
	rs4267364	17:45781264	A	G	0.605233	0.552951	0.680582	9.61471e-09	0.580512
	rs8079142	17:45442049	G	A	0.602303	0.550323	0.677215	9.92976e-09	0.583316
	rs8074451	17:45477573	C	T	0.593998	0.541714	0.669348	1.12543e-08	0.583919
	rs12452796	17:45479733	A	C	0.479644	0.426321	0.556491	1.14827e-08	0.592261
	rs35016056	17:45425780	T	G	0.513728	0.460044	0.591097	1.15784e-08	0.589391
	rs11657963	17:45347533	G	A	0.333717	0.383136	0.262494	1.49831e-08	1.74506
	rs9889709	17:45445229	C	T	0.509588	0.456634	0.585903	1.53753e-08	0.593955
	rs8078686	17:45735706	T	C	0.552108	0.604664	0.476367	1.7223e-08	1.68126
	rs11655943	17:45385640	T	C	0.384813	0.333695	0.458483	1.87283e-08	0.591515
	rs201856760	17:45752751	G	T	0.321404	0.272017	0.392579	1.94789e-08	0.578146
	rs2136750	17:45456100	A	G	0.57585	0.52429	0.650157	2.31607e-08	0.593042
	rs3851808	17:45425144	C	T	0.593179	0.542514	0.666196	3.24542e-08	0.594187
	rs1912482	17:45454883	G	A	0.502983	0.451354	0.577391	3.46668e-08	0.602133
	rs4598971	17:45337337	T	G	0.381595	0.431481	0.3097	4.00366e-08	1.69166
	rs9914653	17:45537395	T	C	0.541278	0.490241	0.614832	4.01944e-08	0.602473
	rs9912592	17:45556945	G	A	0.536568	0.485269	0.610499	4.08454e-08	0.601487
	rs28507314	17:45551402	C	T	0.444121	0.393218	0.51748	4.67587e-08	0.604258
	rs8074348	17:45353413	G	C	0.457237	0.507509	0.384785	6.59282e-08	1.64761
	rs9905073	17:45468296	G	A	0.592898	0.543602	0.663941	7.18844e-08	0.60287
	rs9900360	17:45491979	C	T	0.499555	0.449205	0.572119	7.31662e-08	0.609946
	rs150542839	17:45609730	C	T	0.194668	0.15468	0.252298	8.0571e-08	0.542288
	rs7214410	17:45422628	A	G	0.512631	0.462784	0.58447	9.38413e-08	0.612449
	rs1969267	17:45380399	G	A	0.715362	0.671019	0.77927	1.10216e-07	0.577747
	rs2136749	17:45427420	G	A	0.381743	0.429855	0.312405	1.11951e-07	1.65941
	rs1912483	17:45443494	A	G	0.51489	0.465446	0.586147	1.21406e-07	0.614778
	rs56356751	17:45557025	A	G	0.505738	0.456287	0.577006	1.23213e-07	0.615208
	rs4629024	17:45337417	T	C	0.358268	0.405471	0.290241	1.29342e-07	1.66778
	rs8075843	17:45442363	C	T	0.601845	0.553369	0.671708	1.38994e-07	0.605545
	rs2136751	17:45456093	A	G	0.485516	0.43608	0.556763	1.53778e-07	0.615622
	rs8078309	17:45774072	T	C	0.555461	0.507122	0.625126	1.71544e-07	0.617007
	rs16942199	17:45764692	T	G	0.245685	0.20358	0.306364	1.98158e-07	0.578745
	rs4629025	17:45337435	T	A	0.414302	0.461605	0.34613	2.18469e-07	1.61965
	rs7220606	17:45374795	A	G	0.498808	0.450987	0.567725	3.26622e-07	0.625467
	rs2271803	17:45400908	G	A	0.703223	0.65996	0.765573	3.45336e-07	0.594305
	rs11079772	17:45393739	C	A	0.688621	0.645209	0.751186	5.00378e-07	0.60236
	rs9913503	17:45776330	T	G	0.569121	0.522499	0.636312	5.16691e-07	0.625419
	rs15908	17:45368337	A	C	0.451021	0.497532	0.38399	5.84819e-07	1.58848
	rs8066295	17:45348203	G	A	0.309407	0.352045	0.247959	6.24852e-07	1.64784
	rs2013383	17:45791123	T	G	0.558621	0.512876	0.624547	7.11467e-07	0.632941
	rs12603582	17:45377577	G	T	0.180098	0.14417	0.231877	8.19431e-07	0.558035
	rs8074094	17:45348021	T	C	0.300616	0.342478	0.240286	8.47739e-07	1.64681
	rs9912450	17:45402208	C	T	0.587712	0.54218	0.653332	9.02756e-07	0.62839
	rs56327427	17:45354746	C	T	0.388979	0.433724	0.324492	9.13404e-07	1.59445
	rs11658895	17:45824163	T	C	0.242251	0.281443	0.185769	9.58996e-07	1.71674
	rs7216112	17:45406345	T	C	0.654452	0.611222	0.716753	1.01259e-06	0.621286
	rs4525555	17:45337949	C	T	0.400092	0.444983	0.335396	1.03288e-06	1.5887
	rs2292699	17:45362295	C	T	0.455769	0.500921	0.390699	1.24156e-06	1.56527
	rs2292865	17:45364722	C	T	0.465103	0.509912	0.400526	1.58999e-06	1.55726
	rs35983484	17:45401711	T	G	0.676783	0.634914	0.737124	1.7939e-06	0.620198
	rs8077753	17:45353410	A	G	0.324516	0.366303	0.264294	1.81253e-06	1.60907
	rs1808192	17:45794706	A	G	0.617921	0.57444	0.680584	2.12727e-06	0.633517
	rs8080254	17:45347892	C	G	0.310301	0.35095	0.251718	2.19009e-06	1.60738
	rs9910408	17:45802874	A	G	0.414581	0.458584	0.351165	2.33839e-06	1.56499
	rs56191111	17:45571505	A	C	0.192865	0.227009	0.143657	2.74447e-06	1.75062
	rs4793994	17:45590420	G	T	0.213708	0.177323	0.266145	2.91618e-06	0.594331
	rs8064871	17:45352294	C	G	0.305135	0.344917	0.247803	3.21483e-06	1.59825
	rs11657517	17:45343713	C	T	0.285578	0.325024	0.228728	3.36423e-06	1.62374
	rs9893410	17:45391015	G	T	0.700108	0.660381	0.757362	3.63875e-06	0.622959
	rs62076510	17:45518583	T	G	0.201376	0.23593	0.151578	4.01728e-06	1.72833
	rs3760372	17:45380002	T	C	0.695109	0.655259	0.752539	4.03198e-06	0.625026
	rs16941801	17:45354543	G	C	0.380046	0.421415	0.320425	4.15845e-06	1.54473
	rs11658426	17:45393607	A	G	0.688206	0.648958	0.74477	4.71637e-06	0.633529
	rs12948299	17:45403057	T	C	0.659838	0.619101	0.718546	4.80049e-06	0.636656
	rs34491511	17:45339475	G	A	0.39995	0.441628	0.339885	5.09628e-06	1.5361
	rs11652097	17:45316717	C	T	0.456552	0.498962	0.395432	5.86594e-06	1.52254
	rs62074390	17:45314013	C	T	0.315197	0.35485	0.258049	6.26194e-06	1.58146
	rs7214468	17:45370766	G	A	0.45747	0.499389	0.397058	7.32155e-06	1.51481
	17:45760538	17:45760538	G	T	0.00652282	0	0.0159234	8.64022e-06	0
	rs5918	17:45360730	T	C	0.169575	0.200261	0.125352	8.81704e-06	1.74723
	rs11658221	17:45343940	G	T	0.276138	0.313311	0.222565	9.18318e-06	1.59375
	rs62074423	17:45342981	C	T	0.281093	0.3177	0.228336	1.02143e-05	1.57361
	rs143469804	17:45575408	C	T	0.0282856	0.0144977	0.0481564	1.28751e-05	0.290773
	rs3809865	17:45388586	T	A	0.696256	0.659383	0.749396	1.29645e-05	0.647366
	rs7218813	17:45394752	T	C	0.692692	0.655186	0.746744	1.37066e-05	0.644416
	rs61131650	17:45344327	G	A	0.284071	0.320258	0.23192	1.38302e-05	1.56036
	Association results of target sequencing. Only SNPs with a p-value of association lower than multiple testing correction threshold are shown (PBonferroni < 5.87x10-5 and 1.57x10-5 respectively for locus 1 and locus 8). POS: position of the SNP according to hg19 (chr:position); REF: reference allele; ALT: alternative allele; AF: frequency of the ALT allele in the entire cohort; AF cases: frequency…
