# Supplementary material for: A multi-step genomic approach prioritized TBKBP1 gene as relevant for multiple sclerosis susceptibility
Source: J Neurol. 2022 May 12;269(8):4510–22. doi: 10.1007/s00415-022-11109-8 (PMC9294010; doi:10.1007/s00415-022-11109-8)
Supplement: Supplementary file 5 — Supplementary file1 Online Resource 1: supplementary methods and figures. Online Resource 2: association results according to the “genome-wide Italian approach.” Online Resource 3: association results according to the “meta-analysis approach.” Online Resource 4: association results of target sequencing.Online Resource 5: independent eQTL and mQTL associations in MS-related tissues (DOCX 29 kb) [file 415_2022_11109_MOESM5_ESM.xlsx]

## Sheet: OR5
A							eQTL			ITAGWAS		Meta-analysis between ITAGWAS and NonIT-EUR		Replication		ITANGS
		SNP	GENE	SNP POSITION	A1	A2	P	SLOPE	Rank	P	OR	P	OR	P	OR	P	OR
	Brain_Frontal_Cortex_BA9	rs7221345	EFCAB13	17:45405144	A	G	6.33883e-07	0.489224	0	0.03238	0.858369	b	-	c	-	8.99566e-09	0.582604
	Whole Blood	rs118099962	EFCAB13	17:45401335	C	T	1.45713e-07	-0.930069	0	0.7149	0.9575	b	-	c	-	d	-
		rs62076541	EFCAB13	17:45557863	G	A	9.51014e-07	-0.395283	1	a	-	b	-	c	-	d	-
		rs4267364	TBKBP1	17:45781264	G	A	1.71412e-23	-0.293069	0	0.003122	0.809061	1.422e-07	0.854	0.0244	0.84	9.61471e-09	0.580512
		rs185938851	MRPL10	17:45786166	T	C	5.46513e-07	0.672763	0	a	-	b	-	c	-	d	-
	Cells_EBV-transformed_lymphocytes	rs1912487	MRPL45P2	17:45503257	T	C	2.09102e-16	0.751005	0	0.06998	0.881057	b	-	c	-	4.79962e-11	0.546617
		rs4264433	TBKBP1	17:45737275	T	A	6.82885e-08	0.480642	0	0.04227	1.153	b	-	c	-	d	-
B							mQTL			ITAGWAS		Meta-analysis between ITAGWAS and NonIT-EUR		Replication		ITANGS
	SNP	CpG	SNP POSITION	A1	A2	CpG POSITION	P	SLOPE	Rank	P	OR	P	OR	P	OR	P	OR
	rs11653733	cg17185639	17:45328047	A	C	17:45330862	2.46285e-15	1.22523	0	0.06682	1.196	b	-	c	-	d	-
	rs34492688	cg17185639	17:45321622	A	C	17:45330862	1.91232e-07	0.781209	1	0.8308	1.019	b	-	c	-	0.157017	1.17861
	rs11656865	cg12537162	17:45346489	G	A	17:45330878	5.60637e-09	0.701389	0	0.1234	1.124	b	-	c	-	d	-
	rs12942340	cg12683944	17:45332890	C	G	17:45330929	3.57576e-08	0.616893	0	0.04685	1.149	b	-	c	-	2.08663e-11	1.8642
	rs11871407	cg21288861	17:45331358	G	C	17:45331061	5.67084e-15	-1.10495	0	0.5606	1.052	b	-	c	-	d	-
	rs2037150	cg18085866	17:45328718	A	G	17:45331354	3.53382e-07	-0.761568	0	0.5638	1.052	b	-	c	-	d	-
	rs117414137	cg10753610	17:45331558	G	C	17:45335202	2.34886e-08	1.32358	0	0.04343	0.7115	b	-	c	-	d	-
	rs117414137	cg25810036	17:45331558	G	C	17:45340348	8.78486e-06	-1.07285	0	0.04343	0.7115	b	-	c	-	d	-
	rs8077375	cg03460756	17:45336152	A	G	17:45353128	1.60127e-06	0.713516	0	0.06528	1.182	b	-	c	-	d	-
	rs2292865	cg26176717	17:45364722	T	C	17:45364717	8.5942e-10	-0.667739	0	0.6796	1.03	b	-	c	-	1.58999e-06	1.55726
	rs7217710	cg20523558	17:45370582	G	A	17:45368326	1.56082e-06	0.568328	0	0.5806	1.042	b	-	c	-	0.000343987	1.41033
	rs2292699	cg11203154	17:45362295	T	C	17:45368350	1.8166e-20	-0.937834	0	0.6788	1.03	b	-	c	-	1.24156e-06	1.56527
	rs35983484	cg10724292	17:45401711	G	T	17:45390994	8.92452e-08	0.637505	0	0.004489	0.8	0.001472	0.9072	c	-	1.7939e-06	0.620198
	rs74628763	cg03860284	17:45344500	T	A	17:45393078	8.60894e-06	-0.946629	0	0.2042	0.8473	b	-	c	-	0.38741	0.877546
	rs74834656	cg02656472	17:45326115	T	A	17:45400636	6.56959e-07	1.19169	0	0.02519	0.6843	b	-	c	-	1	0.991587
	rs74628763	cg17124509	17:45344500	T	A	17:45400748	1.03206e-06	1.03267	0	0.2042	0.8473	b	-	c	-	0.38741	0.877546
	rs74628763	cg22643313	17:45344500	T	A	17:45400944	5.4773e-08	1.13859	0	0.2042	0.8473	b	-	c	-	0.38741	0.877546
	rs7221345	cg22643313	17:45405144	A	G	17:45400944	1.42763e-05	0.485319	1	0.03238	0.858369	b	-	c	-	8.99566e-09	0.582604
	rs73329176	cg12673151	17:45313972	G	A	17:45400963	4.58541e-07	0.783733	0	0.02812	0.7896	b	-	c	-	d	-
	rs11650072	cg25173405	17:45393665	C	T	17:45401733	5.16416e-07	-0.599643	0	0.03659	0.856898	b	-	c	-	0.000992988	0.729505
	rs12948299	cg08085267	17:45403057	C	T	17:45401833	3.40735e-21	-0.992789	0	0.03095	0.848896	b	-	c	-	4.80049e-06	0.636656
	rs7206971	cg20676602	17:45425115	A	G	17:45402355	4.74155e-27	-0.964955	0	0.08666	0.8878	b	-	c	-	5.68168e-12	0.526845
	rs34058189	cg20676602	17:45711022	C	T	17:45402355	9.7119e-06	-0.970148	1	a	-	b	-	c	-	d	-
	rs7206971	cg02511570	17:45425115	A	G	17:45402380	2.19641e-26	-0.956371	0	0.08666	0.8878	b	-	c	-	5.68168e-12	0.526845
	rs34058189	cg02511570	17:45711022	C	T	17:45402380	4.31344e-06	-1.00542	1	a	-	b	-	c	-	d	-
	rs9892497	cg19378624	17:45545919	A	G	17:45501242	3.1986e-25	-0.983863	0	a	-	b	-	c	-	2.11556e-10	0.555782
	rs11869248	cg01377475	17:45441486	A	G	17:45505249	8.0164e-07	-1.04369	0	0.654	1.06	b	-	c	-	0.929979	1.0207
	rs7221548	cg15400028	17:45582952	C	T	17:45608315	4.55868e-29	0.953422	0	a	-	b	-	c	-	1.82566e-17	2.19928
	rs4794048	cg27491277	17:45763073	C	A	17:45734256	1.86402e-10	-0.631344	0	0.03061	0.8593	b	-	c	-	2.89889e-12	0.522018
	rs6503804	cg10024583	17:45772447	A	G	17:45772800	2.44497e-46	1.20634	0	0.008316	0.8285	b	-	c	-	9.56202e-11	0.540249
	rs67919208	cg12183861	17:45771873	C	T	17:45773468	1.62199e-12	-0.679797	0	0.00107	0.795545	1.361e-09	0.839349	c	-	d	-
	rs2013383	cg02886591	17:45791123	G	T	17:45773570	1.44142e-05	-0.478921	0	0.01145	0.835422	b	-	c	-	7.11467e-07	0.632941
	rs8070463	cg08452456	17:45768836	C	T	17:45786439	2.05022e-17	-0.794392	0	0.001542	0.801925	1.336e-09	0.840195	0.003434	0.806452	d	-
	rs77089224	cg20209009	17:45363310	A	C	17:45811322	2.16875e-13	1.61696	0	a	-	b	-	c	-	0.341904	1.23229
	rs11657479	cg05266212	17:45822901	C	T	17:45822969	2.05755e-29	1.35559	0	0.4771	1.057	b	-	c	-	0.000815443	1.40477
	Independent eQTL and mQTL associations in MS-related tissues. A) The conditional eQTL analysis on locus on chromosome 17 revealed the presence of 7 independent signals of association. Only tissues that gave significant associations are indicated (3 out of 7 tested). For each of them the SNP-associated genes pairs are indicated in the eQTL panel, with the backward nominal P-value of association, t…
